# Supplementary material for: Fetal and neonatal echocardiographic analysis of biomechanical alterations for the systemic right ventricle heart
Source: PLoS One. 2024 Sep 19;19(9):e0308645. doi: 10.1371/journal.pone.0308645 (PMC11412552; doi:10.1371/journal.pone.0308645)
Supplement: S1 File — (CSV) [file pone.0308645.s004.csv]

Group ID	Age group	Subject ID	Ventricle	Stroke Volume (ml)	Cardiac Output (ml/min)	s' (cm/s)	e' (cm/s)	GLS (%)	E (cm/s)	E/e'	E/A	KE (mJ/m)	EL (mW/m)	VS (cm^2/s)	Suction ΔP (mmHg)	Recovery ΔP (mmHg)	Min ΔP Location (mm)	GLSre (1/s)	GLSrs (1/s)	A (cm/s)
Control	Fetal	1	LV	2.30	211	3.98	3.72	15.8	31.9	8.6	1.74	3.0	3.2	74	0.15	-0.44	2.8	1.04	2.18	18.3
Control	Fetal	2	LV	1.56	203	2.56	3.50	16.8	28.4	8.1	1.26	4.8	6.0	101	0.08	-0.49	4.9	2.72	2.17	22.5
Control	Fetal	3	LV	2.40	404	3.46	3.18	15.2	41.5	13.0	1.26	4.2	4.9	97	0.24	-0.42	4.1	1.52	1.74	32.9
Control	Fetal	4	LV	1.92	233	1.27	1.43	17.6	28.1	19.6	1.03	3.9	6.6	93	0.24	-0.30	3.8	1.49	1.94	27.3
Control	Fetal	5	LV	1.57	263	2.01	4.46	10.8	38.7	8.7	1.05	8.8	12.0	140	0.32	-0.57	4.3	1.19	0.83	36.9
Control	Fetal	6	LV	1.10	177	1.99	2.14	12.6	36.8	17.2	1.21	5.9	7.4	111	0.30	-0.55	3.3	1.01	1.08	30.4
Control	Fetal	7	LV	3.66	546	2.70	3.40	20.2	15.1	4.4	1.32	4.4	4.9	104	0.24	-0.39	8.0	0.09	2.95	11.4
Control	Fetal	8	LV	1.43	297	4.39	4.74	13.8	29.7	6.3	1.43	6.9	4.8	101	0.36	-0.55	3.8	0.39	2.56	20.8
Control	Fetal	9	LV	1.10	228	2.70	2.58	16.0	27.4	10.6	1.35	3.4	2.2	70	0.32	-0.30	4.8	1.11	3.03	20.3
Control	Fetal	10	LV	1.01	160	1.60	4.05	19.7	33.7	8.3	1.96	3.7	2.6	78	0.24	-0.35	4.3	0.55	1.97	17.2
Control	Fetal	11	LV	1.41	305	3.79	4.77	11.8	28.3	5.9	1.61	2.0	2.8	58	0.14	-0.24	3.6	2.74	2.14	17.6
Control	Fetal	12	LV	1.77	233	2.70	3.50	15.8	29.7	8.6	1.32	4.2	4.9	97	0.24	-0.42	4.1	1.11	2.14	20.8
Control	Fetal	1	RV	2.47	226	3.36	5.30	18.1	32.7	6.2	1.00	5.8	6.0	114	0.04	-0.44	7.5	1.16	2.69	32.7
Control	Fetal	2	RV	3.30	424	3.23	4.28	17.0	42.5	9.9	3.64	12.3	11.8	156	0.11	-0.81	8.3	1.59	1.88	11.7
Control	Fetal	3	RV	1.80	328	4.44	2.77	13.8	41.8	15.1	1.19	10.0	9.9	140	0.18	-0.56	4.9	1.00	1.66	35.0
Control	Fetal	4	RV	3.89	483	2.62	4.38	18.5	34.0	7.8	1.40	6.8	7.4	130	0.23	-0.45	4.7	1.34	3.13	24.3
Control	Fetal	5	RV	1.84	265	1.88	3.64	15.2	39.9	11.0	1.28	17.0	28.2	255	0.07	-0.52	4.4	1.33	1.52	31.2
Control	Fetal	6	RV	0.70	101	1.94	1.69	16.2	38.3	22.7	1.07	7.1	9.1	126	0.53	-0.54	6.3	1.65	1.57	35.8
Control	Fetal	7	RV	4.35	624	6.27	8.72	19.8	35.7	4.1	1.00	24.8	15.4	156	0.18	-0.70	4.2	0.98	1.74	35.7
Control	Fetal	8	RV	1.94	341	4.23	7.89	16.1	35.3	4.5	1.65	7.7	6.1	110	0.02	-0.48	2.5	1.13	1.54	21.3
Control	Fetal	9	RV	3.75	749	5.82	6.08	21.4	24.0	3.9	4.62	2.5	3.5	89	0.07	-0.34	2.6	1.75	2.70	5.2
Control	Fetal	10	RV	2.63	417	1.30	3.81	29.2	38.1	10.0	2.94	8.7	5.7	141	0.18	-0.60	5.0	1.33	1.48	13.0
Control	Fetal	11	RV	1.27	296	2.01	2.89	17.5	38.6	13.4	8.27	7.7	5.8	127	0.32	-0.72	3.0	1.45	1.76	4.7
Control	Fetal	12	RV	2.47	341	3.37	4.68	18.4	36.4	9.9	1.40	10.0	9.9	140	0.18	-0.56	4.9	1.34	1.97	22.8
Control	Neonate	1	LV	2.65	249	2.14	2.63	16.8	39.2	14.9	1.02	8.1	10.8	180	0.54	-0.46	10.1	1.58	1.40	38.4
Control	Neonate	2	LV	6.10	673	2.48	5.46	18.5	40.9	7.5	1.21	12.2	14.0	191	0.63	-1.02	4.8	2.11	1.14	33.7
Control	Neonate	3	LV	1.83	210	2.74	2.31	20.5	55.3	23.9	2.28	19.2	37.9	266	0.80	-2.79	2.6	1.04	1.44	24.2
Control	Neonate	4	LV	3.25	608	2.65	8.47	11.5	41.3	4.9	1.19	10.8	10.8	180	0.54	-0.73	4.4	1.29	1.65	34.7
Control	Neonate	5	LV	2.68	220	1.76	2.00	16.8	43.0	21.5	1.44	2.4	10.3	88	0.24	-0.83	2.8	0.86	1.24	29.9
Control	Neonate	6	LV	4.65	734	3.47	3.62	23.5	28.4	7.8	0.92	3.9	5.3	122	0.33	-0.67	0.5	1.60	1.95	31.0
Control	Neonate	7	LV	2.14	270	1.68	1.93	17.2	13.5	7.0	0.57	1.1	2.1	53	0.26	-0.19	4.4	0.91	1.40	23.6
Control	Neonate	8	LV	2.74	448	1.11	3.44	16.3	43.4	12.6	0.92	12.0	19.8	262	0.69	-1.19	5.1	1.56	1.46	47.3
Control	Neonate	9	LV	1.93	278	2.52	3.04	17.0	25.3	8.3	0.83	4.0	4.7	118	0.39	-0.47	2.3	1.93	1.21	30.3
Control	Neonate	10	LV	4.17	575	2.41	2.68	32.6	52.8	19.7	1.64	18.4	13.8	273	0.62	-0.50	7.7	2.38	2.30	32.2
Control	Neonate	11	LV	3.51	411	2.85	2.93	21.5	40.5	13.8	1.44	10.8	6.8	175	0.34	-0.73	2.9	0.98	1.28	28.1
Control	Neonate	12	LV	2.93	438	0.54	4.52	19.7	71.5	15.8	1.13	42.4	28.7	368	2.07	-2.32	9.5	2.13	1.69	63.0
Control	Neonate	1	RV	1.75	165	2.35	2.40	18.6	31.2	13.0	0.81	5.0	6.8	105	0.42	-0.24	2.6	1.18	1.53	38.4
Control	Neonate	2	RV	8.62	942	3.49	6.05	43.8	35.6	5.9	1.28	7.2	9.4	132	0.68	-0.62	3.0	4.18	2.60	27.9
Control	Neonate	3	RV	1.26	134	3.81	4.64	25.8	43.3	9.4	0.90	9.7	17.5	158	0.69	-0.83	2.9	2.23	1.71	48.3
Control	Neonate	4	RV	2.88	532	4.99	7.22	21.4	34.9	4.8	1.16	5.0	8.2	132	0.67	-0.38	2.9	1.35	2.63	30.1
Control	Neonate	5	RV	4.05	378	3.35	4.39	29.3	44.7	10.2	0.92	2.3	9.0	65	0.97	-1.06	2.0	1.69	1.95	48.8
Control	Neonate	6	RV	1.20	173	2.07	3.28	18.5	31.8	9.7	1.16	4.9	8.3	147	0.67	-0.20	6.0	2.00	1.48	27.5
Control	Neonate	7	RV	1.12	140	2.51	2.46	19.7	16.4	6.7	0.48	3.4	4.2	98	0.19	-0.40	0.7	0.70	1.73	34.1
Control	Neonate	8	RV	0.37	62	3.09	3.75	23.9	38.6	10.3	8.85	5.6	7.2	160	0.50	-0.33	3.2	3.68	2.19	4.4
Control	Neonate	9	RV	3.24	451	2.63	2.51	25.9	34.9	13.9	1.16	5.7	8.2	140	0.80	-0.38	5.5	1.48	1.86	30.1
Control	Neonate	10	RV	2.74	330	2.88	2.95	8.9	24.6	8.3	11.55	2.5	2.2	88	0.26	-0.23	0.6	0.90	0.97	2.1
Control	Neonate	11	RV	2.44	323	3.12	2.83	23.9	28.6	10.1	0.85	4.8	3.9	97	0.37	-0.36	2.4	0.31	1.76	33.5
Control	Neonate	12	RV	10.31	1568	1.69	4.66	22.9	62.0	13.3	5.10	27.5	26.7	259	1.89	-2.19	4.5	2.23	2.29	12.1
SRV	Fetal	1	RV	2.91	451	2.27	2.44	12.0	46.3	19.0	1.38	21.1	39.1	307	0.17	-1.44	8.6	1.95	0.79	33.6
SRV	Fetal	2	RV	2.48	322	2.34	3.17	14.8	33.0	10.4	1.34	9.8	13.5	196	0.32	-0.34	7.0	1.50	1.25	24.6
SRV	Fetal	3	RV	2.45	419	3.28	4.52	11.8	55.0	12.2	1.13	40.1	54.1	413	0.47	-2.39	9.3	0.97	1.14	48.6
SRV	Fetal	4	RV	2.13	369	4.05	7.51	15.9	45.1	6.0	1.09	15.4	21.9	229	0.24	-1.51	7.1	2.36	1.66	41.3
SRV	Fetal	5	RV	3.47	479	3.12	4.22	19.4	20.1	4.8	1.38	24.4	44.7	333	0.18	-2.19	9.1	0.76	1.25	14.5
SRV	Fetal	6	RV	2.27	303	0.34	1.49	26.1	49.9	33.5	1.50	28.8	10.4	200	0.56	-1.06	16.4	1.06	1.65	33.2
SRV	Fetal	7	RV	2.91	401	3.75	2.54	18.0	44.4	17.5	1.16	46.6	27.7	358	0.32	-2.11	10.2	0.73	1.47	38.4
SRV	Fetal	8	RV	4.57	559	3.70	5.90	22.3	27.6	4.7	0.83	27.9	4.2	188	0.37	-0.80	11.6	1.06	1.38	33.1
SRV	Fetal	9	RV	8.13	1112	0.43	0.98	27.2	38.7	39.3	1.18	30.2	4.9	175	0.14	-0.83	3.6	5.06	1.37	32.8
SRV	Fetal	10	RV	5.49	673	2.05	2.44	30.4	48.6	20.0	1.57	27.1	24.5	266	0.31	-1.41	9.2	2.74	2.03	31.0
SRV	Neonate	1	RV	2.09	284	2.18	5.44	9.8	69.7	12.8	1.38	55.8	56.0	504	1.51	-3.29	4.7	0.73	0.77	50.6
SRV	Neonate	2	RV	6.72	913	4.60	3.39	21.8	62.8	18.5	2.35	16.7	40.8	287	1.24	-1.94	5.9	1.97	1.56	26.8
SRV	Neonate	3	RV	2.39	382	2.32	2.93	16.0	79.0	26.9	1.37	53.6	89.6	506	2.29	-3.79	6.9	0.64	1.38	57.7
SRV	Neonate	4	RV	4.78	550	3.95	3.81	18.7	60.4	15.9	1.09	26.1	36.1	314	0.84	-1.72	4.4	1.65	1.58	55.3
SRV	Neonate	5	RV	3.70	550	3.13	4.18	17.5	61.4	14.7	1.03	34.3	23.1	315	0.78	-2.06	7.5	0.43	1.49	59.3
SRV	Neonate	6	RV	2.80	351	4.38	4.61	19.5	69.7	15.1	2.43	22.7	17.6	229	2.37	-1.93	3.3	1.22	1.59	28.7
SRV	Neonate	7	RV	4.69	631	2.42	2.05	16.4	52.0	25.3	1.44	18.1	19.2	230	0.66	-2.21	4.3	1.02	1.49	36.2
SRV	Neonate	8	RV	3.70	528	1.87	6.50	12.1	41.4	6.4	1.07	16.8	25.0	249	1.31	-2.48	5.1	0.92	1.01	38.6
SRV	Neonate	9	RV	4.29	643	4.13	5.42	19.4	63.1	11.7	1.83	25.3	27.6	346	0.80	-2.31	4.1	0.07	0.96	34.6
SRV	Neonate	10	RV	3.03	447	2.70	3.88	15.2	61.0	15.7	1.81	29.9	37.2	331	1.31	-2.41	5.1	0.47	1.14	33.7
